# Supplementary material for: H2Mab-77 is a Sensitive and Specific Anti-HER2 Monoclonal Antibody Against Breast Cancer
Source: Monoclon Antib Immunodiagn Immunother. 2017 Aug 1;36(4):143–8. doi: 10.1089/mab.2017.0026 (PMC6985780; doi:10.1089/mab.2017.0026)
Supplement: Supplemental data [file Suppl_Table1.xlsx]

## Sheet: S Table1
	Supplementary table 1. Results of HER2 immunostaining in 67 patients with breast cancers
	No.	Sex	Age	Organ	Pathology diagnosis	Differentiation	TNM	H2Mab-77
	1	F	44	Breast	Invasive ductal carcinoma	Moderately	T2N2M1	3+
	2	F	58	Breast	Medullary carcinoma	Moderately	T2N2M1	1+
	3	F	40	Breast	Invasive ductal carcinoma	Moderately	T2N1M0	0
	4	F	52	Breast	Invasive ductal carcinoma	Moderately	T2N2M1	0
	5	F	60	Breast	Invasive ductal carcinoma	Moderately	T2N1M1	1+
	6	F	57	Breast	Invasive ductal carcinoma	Moderately	T2N0M0	0
	7	F	48	Breast	Invasive ductal carcinoma	Moderately	T2N0M0	0
	8	F	66	Breast	Invasive ductal carcinoma	Moderately	T2N0M0	0
	9	F	58	Breast	Adenocarcinoma	Moderately	T2N2M1	0
	10	F	63	Breast	Invasive ductal carcinoma	Moderately	T2N0M0	0
	11	F	32	Breast	Invasive ductal carcinoma	Moderately	T2N0M0	0
	12	F	59	Breast	Invasive lobular carcinoma	Well	T2N2M0	0
	13	F	44	Breast	Invasive lobular carcinoma	Well	T2N2M0	0
	14	F	60	Breast	Invasive lobular carcinoma	Moderately	T2N1M0	0
	15	F	44	Breast	Invasive ductal carcinoma	Moderately	T2N2M0	0
	16	F	82	Breast	Invasive ductal carcinoma	Moderately	T2N1M1	0
	17	F	58	Breast	Adenocarcinoma	Moderately	T2N1M1	0
	18	F	57	Breast	Invasive ductal carcinoma	Poorly	T3N3M0	0
	19	F	41	Breast	Invasive ductal carcinoma	Moderately	T2N1M0	0
	20	F	44	Breast	Invasive ductal carcinoma	Moderately	T2N2M0	0
	21	F	78	Breast	Invasive ductal carcinoma	Moderately	T2N1M0	0
	22	F	60	Breast	Invasive ductal carcinoma	Moderately	T2N0M0	0
	23	F	/	Breast	Invasive ductal carcinoma	Moderately	T2N1M1	0
	24	F	46	Breast	Invasive ductal carcinoma	Moderately	T2N3M1	1+
	25	F	41	Breast	Invasive ductal carcinoma	Moderately	T2N2M0	0
	26	F	59	Breast	Invasive ductal carcinoma	Poorly	T2N0M0	0
	27	F	45	Breast	Invasive ductal carcinoma	Poorly	T2N0M0	0
	28	F	43	Breast	Invasive ductal carcinoma	N/A	T2N1M1	2+
	29	F	26	Breast	Fibroadenoma	N/A	T1N0M0	0
	30	F	40	Breast	Invasive ductal carcinoma	N/A	T1N0M0	1+
	31	F	38	Breast	Fibroadenoma	N/A	T2N0M0	0
	32	F	51	Breast	Invasive ductal carcinoma	Moderately	T2N2M0	0
	33	F	45	Breast	Invasive ductal carcinoma	Poorly	T2N0M0	0
	34	F	45	Breast	Invasive ductal carcinoma	Poorly	T2N1M0	0
	35	F	47	Breast	Invasive ductal carcinoma	Moderately	T2N1M0	0
	36	F	55	Breast	Invasive ductal carcinoma	Moderately	T2N3M1	0
	37	F	58	Breast	Invasive ductal carcinoma	Moderately	T3N3M0	0
	38	F	47	Breast	Invasive ductal carcinoma	Moderately	T2N0M0	0
	39	F	38	Breast	Invasive ductal carcinoma	Poorly	T2N0M0	0
	40	F	40	Breast	Invasive ductal carcinoma	Poorly	T2N0M0	0
	41	F	57	Breast	Invasive ductal carcinoma	Poorly	T2N0M0	0
	42	F	42	Breast	Invasive ductal carcinoma	Moderately	T2N0M0	0
	43	F	60	Breast	Invasive ductal carcinoma	Moderately	T2N0M0	0
	44	F	58	Breast	Invasive ductal carcinoma	Moderately	T2N0M0	0
	45	F	41	Breast	Invasive ductal carcinoma	Moderately	T2N0M0	0
	46	F	50	Breast	Invasive ductal carcinoma	Moderately	T2N0M0	0
	47	F	60	Breast	Invasive ductal carcinoma	Moderately	T2N2M1	0
	48	F	53	Breast	Invasive ductal carcinoma	Moderately	T2N0M0	2+
	49	F	65	Breast	Invasive ductal carcinoma	Moderately	T2N0M0	1+
	50	F	43	Breast	Invasive ductal carcinoma	Moderately	T2N0M0	1+
	51	F	57	Breast	Invasive ductal carcinoma	Moderately	T2N0M0	0
	52	F	37	Breast	Invasive ductal carcinoma	Moderately	T2N0M0	1+
	53	F	50	Breast	Invasive ductal carcinoma	Moderately	T2N3M0	0
	54	F	48	Breast	Invasive ductal carcinoma	Poorly	T2N1M0	2+
	55	F	50	Breast	Invasive ductal carcinoma	Moderately	T2N0M0	1+
	56	F	53	Breast	Invasive ductal carcinoma	Moderately	T2N0M0	0
	57	F	49	Breast	Invasive ductal carcinoma	Moderately	T2N0M0	0
	58	F	65	Breast	Invasive ductal carcinoma	Moderately	T2N1M0	0
	59	F	43	Breast	Invasive ductal carcinoma	Moderately	T2N0M0	0
	60	F	58	Breast	Invasive ductal carcinoma	Moderately	T2N0M0	0
	61	F	48	Breast	Invasive ductal carcinoma	Moderately	T2N0M0	0
	62	F	/	Breast	Invasive ductal carcinoma	Moderately	TxNxMx	0
	63	F	/	Breast	Invasive ductal carcinoma	Moderately	TxNxMx	0
	64	F	55	Breast	Invasive ductal carcinoma	Moderately	T4N1M0	0
	65	F	39	Breast	Invasive ductal carcinoma	Moderately	T2N2M0	3+
	66	F	57	Breast	Invasive ductal carcinoma	Moderately	T2N0M0	2+
	67	F	47	Breast	Invasive lobular carcinoma	Moderately	T2N0M0	0
