# Supplementary material for: H2Mab-77 is a Sensitive and Specific Anti-HER2 Monoclonal Antibody Against Breast Cancer
Source: Monoclon Antib Immunodiagn Immunother. 2017 Aug 1;36(4):143–8. doi: 10.1089/mab.2017.0026 (PMC6985780; doi:10.1089/mab.2017.0026)
Supplement: Supplemental data [file Suppl_Table2.xlsx]

## Sheet: Sheet1
	Supplementary table 2	Result of H2Mab-77 immunostaining in 67 patients with breast cancers
	Pathology diagnosis	No. of cases	H2Mab-77 immunostaining				No. of positive cases
			3+	2+	1+	0
	Invasive ductal carcinoma	58	2	4	7	45	13/58 (22.4%)
	Invasive lobular carcinoma	4	0	0	0	4	0/4 (0%)
	Adenocarcinoma	2	0	0	0	2	0/2 (0%)
	Fibroadenoma	2	0	0	0	2	0/2 (0%)
	Medullary carcinoma	1	0	0	1	0	1/1 (100%)
